# Supplementary material for: The Study on the hERG Blocker Prediction Using Chemical Fingerprint Analysis
Source: Molecules. 2020 Jun 4;25(11):2615. doi: 10.3390/molecules25112615 (PMC7321128; doi:10.3390/molecules25112615)
Supplement: Supplementary file 1 [file molecules-25-02615-s001.zip]

Archive with 2 entries (2 files):
- Supplementary data_revised.xlsx
- Supplementary_revised.pdf
